# Supplementary material for: A 12-Connected [Y4((μ3-OH)4]8+ Cluster-Based Luminescent Metal-Organic Framework for Selective Turn-on Detection of F− in H2O
Source: Molecules. 2023 Feb 16;28(4):1893. doi: 10.3390/molecules28041893 (PMC9960892; doi:10.3390/molecules28041893)
Supplement: Supplementary file 1 [file molecules-28-01893-s001.zip]

Archive with 3 entries (3 files):
- 1-check CIF.pdf
- 1.cif
- molecules-2209461-supplementary.pdf
